# Supplementary material for: Constructing of Ni-Nx Active Sites in Self-Supported Ni Single-Atom Catalysts for Efficient Reduction of CO2 to CO
Source: Nanomaterials (Basel). 2025 Mar 20;15(6):473. doi: 10.3390/nano15060473 (PMC11946393; doi:10.3390/nano15060473)
Supplement: Supplementary file 1 [file nanomaterials-15-00473-s001.zip]

Archive with 1 entries (1 files):
- nanomaterials-3513332-supplementary.pdf
